# Supplementary material for: An automated compound screening for anti-aging effects on the function of C. elegans sensory neurons
Source: Sci Rep. 2017 Aug 24;7:9403. doi: 10.1038/s41598-017-09651-x (PMC5570957; doi:10.1038/s41598-017-09651-x)
Supplement: Supplementary file 2 — Supplementary Software 1 [file 41598_2017_9651_MOESM2_ESM.zip]

Archive with 122 entries (122 files):
- Supplementary Software/Automated Recording/Nframeseq.vi
- Supplementary Software/Automated Recording/FrameAcqChk.vi
- Supplementary Software/Automated Recording/Hardware Interface Info For Automated Recording.xlsx
- Supplementary Software/Automated Recording/Snap.vi
- Supplementary Software/Automated Recording/SetupADC.vi
- Supplementary Software/Automated Recording/NframeCol.vi
- Supplementary Software/Automated Recording/Saving_video_individual_tiff_files.vi
- Supplementary Software/Automated Recording/Automated Recording with Slider.vi
- Supplementary Software/Automated Recording/Advanced Display/Adv_DispCount.vi
- Supplementary Software/Automated Recording/Advanced Display/Adv_DispCount(SubVI).vi
- Supplementary Software/Automated Recording/Advanced Display/Adv_Disp1(SubVI).vi
- Supplementary Software/Automated Recording/Advanced Display/Adv_Disp_Save_Mult(SubVI).vi
- Supplementary Software/Automated Recording/Advanced Display/Adv_Disp_Save_Mult.vi
- Supplementary Software/Automated Recording/Advanced Display/Adv_ImageSave(SubVI).vi
- Supplementary Software/Automated Recording/Advanced Display/Adv_Disp.vi
- Supplementary Software/Automated Recording/Advanced Display/Adv_ImageSave.vi
- Supplementary Software/Automated Recording/Advanced Display/Adv_Live_Image.vi
- Supplementary Software/Automated Recording/Advanced Display/Adv_Rec(with CFPYFP image).vi
- Supplementary Software/Automated Recording/Advanced Display/Adv_VC(SubVI).vi
- Supplementary Software/Automated Recording/Advanced Display/Adv_SubNframeCol(SubVI).vi
- Supplementary Software/Automated Recording/Advanced Display/Adv_SubNframeCol.vi
- Supplementary Software/Automated Recording/Advanced Display/Adv_VC.vi
- Supplementary Software/Automated Recording/Advanced Display/Automated Recording From All Well-Plates.vi
- Supplementary Software/Automated Recording/Advanced Display/Automated Recording (without Robotic Arm).vi
- Supplementary Software/Automated Recording/Advanced Display/Automated Recording From Selected Well-Plates(Using Template Match and two inlet vials).vi
- Supplementary Software/Automated Recording/Advanced Display/Automated Recording From Selected Well-Plates(Using Template Match).vi
- Supplementary Software/Automated Recording/Advanced Display/Create_Adv_Disp(SubVI).vi
- Supplementary Software/Automated Recording/Advanced Display/Control_CHK(Valves and Shutters).vi
- Supplementary Software/Automated Recording/Advanced Display/Automated Recording From Selected Well-Plates.vi
- Supplementary Software/Automated Recording/Advanced Display/Create_Adv_Disp.vi
- Supplementary Software/Automated Recording/Advanced Display/Create_Adv_Disp_mult(SubVI).vi
- Supplementary Software/Automated Recording/Advanced Display/Create_Adv_Disp_mult.vi
- Supplementary Software/Automated Recording/Advanced Display/ExSubBuildColor.vi
- Supplementary Software/Automated Recording/Advanced Display/ExTestAdvDisp.vi
- Supplementary Software/Automated Recording/Advanced Display/ExDisplayMultiple.vi
- Supplementary Software/Automated Recording/Advanced Display/ExCameraNadvdisp.vi
- Supplementary Software/Automated Recording/Advanced Display/ExTestAdvDispCanvas.vi
- Supplementary Software/Automated Recording/Advanced Display/ExTestAdvDispOverlay.vi
- Supplementary Software/Automated Recording/Advanced Display/ExTestAdvDispPseudoColor.vi
- Supplementary Software/Automated Recording/Advanced Display/ExTestAdvDispScaling.doc
- Supplementary Software/Automated Recording/Advanced Display/ExTestAdvDispScaling.vi
- Supplementary Software/Automated Recording/Advanced Display/Focus detection.vi
- Supplementary Software/Automated Recording/Advanced Display/FourFlow Automation(not-final).vi
- Supplementary Software/Automated Recording/Advanced Display/GlobalCurrentFrame.vi
- Supplementary Software/Automated Recording/Advanced Display/GlobalLastFrame.vi
- Supplementary Software/Automated Recording/Advanced Display/Focus_Detection(SubVI).vi
- Supplementary Software/Automated Recording/Advanced Display/GlobalRA.vi
- Supplementary Software/Automated Recording/Advanced Display/Live_Adv_Image.vi
- Supplementary Software/Automated Recording/Advanced Display/Manual FF Rec(continuous display).vi
- Supplementary Software/Automated Recording/Advanced Display/Manual Recording.vi
- Supplementary Software/Automated Recording/Advanced Display/Multiple_Image_Acq_Test.vi
- Supplementary Software/Automated Recording/Advanced Display/GlobalFileInfo.vi
- Supplementary Software/Automated Recording/Advanced Display/Manual FF Rec(for cover page).vi
- Supplementary Software/Automated Recording/Advanced Display/Manual FF Rec(with CFPYFP image).vi
- Supplementary Software/Automated Recording/Advanced Display/GlobalRA1.vi
- Supplementary Software/Automated Recording/Advanced Display/Robotic Arm Control(SubVI).vi
- Supplementary Software/Automated Recording/Advanced Display/Robotic Arm Control.vi
- Supplementary Software/Automated Recording/Advanced Display/Simple_Im_Disp(SubVI).vi
- Supplementary Software/Automated Recording/Advanced Display/Simple_Im_Disp.vi
- Supplementary Software/Automated Recording/Advanced Display/Template Matching(SubVI).vi
- Supplementary Software/Automated Recording/Advanced Display/Template Matching.vi
- Supplementary Software/Automated Recording/Advanced Display/Temp_Image_Storage.vi
- Supplementary Software/Automated Recording/Advanced Display/Temp_Image_Storage(SubVI).vi
- Supplementary Software/Automated Recording/Frame Seq/.tif
- Supplementary Software/Automated Recording/Frame Seq/CreateDisplay(SubVI).vi
- Supplementary Software/Automated Recording/Frame Seq/CreateDisplay.vi
- Supplementary Software/Automated Recording/Frame Seq/ExCascadeNframe128.vi
- Supplementary Software/Automated Recording/Frame Seq/ExCascadeNframeROI.vi
- Supplementary Software/Automated Recording/Frame Seq/ExCircNframeBigBufBin2xCas.vi
- Supplementary Software/Automated Recording/Frame Seq/ExSubCascadeCloseExp.vi
- Supplementary Software/Automated Recording/Frame Seq/ExSubCascadeCreateFileDisplay.vi
- Supplementary Software/Automated Recording/Frame Seq/ExSubBin2x.vi
- Supplementary Software/Automated Recording/Frame Seq/ExSubDisplaySaveMultiFrame.vi
- Supplementary Software/Automated Recording/Frame Seq/ExSubCollectDisplayStore.vi
- Supplementary Software/Automated Recording/Frame Seq/ExSubCreateFileDisplayMultImage.vi
- Supplementary Software/Automated Recording/Frame Seq/ExSubNframeCol.vi
- Supplementary Software/Automated Recording/Frame Seq/ExCascadeCircBufROI.vi
- Supplementary Software/Automated Recording/Frame Seq/ExSubNframeColMultiImageFast.vi
- Supplementary Software/Automated Recording/Frame Seq/ExSubSetupCascade.vi
- Supplementary Software/Automated Recording/Frame Seq/ExSubSetupCam.vi
- Supplementary Software/Automated Recording/Frame Seq/ExSubSetupCascadeADC.vi
- Supplementary Software/Automated Recording/Frame Seq/ImageDisp(SubVI).vi
- Supplementary Software/Automated Recording/Frame Seq/ExSubInitCam.vi
- Supplementary Software/Automated Recording/Frame Seq/ExSubROI.vi
- Supplementary Software/Automated Recording/Frame Seq/ImageDisp.vi
- Supplementary Software/Automated Recording/Frame Seq/ImageDispandCount.vi
- Supplementary Software/Automated Recording/Frame Seq/ImageDispandCount(SubVI).vi
- Supplementary Software/Automated Recording/Frame Seq/LiveImage.vi
- Supplementary Software/Automated Recording/Frame Seq/ImageSave.vi
- Supplementary Software/Automated Recording/Frame Seq/Recording(with CFPYFP image).vi
- Supplementary Software/Automated Recording/Frame Seq/Recording.vi
- Supplementary Software/Automated Recording/Frame Seq/ImageSave(SubVI).vi
- Supplementary Software/Automated Recording/Frame Seq/SnapCFPYFP.vi
- Supplementary Software/Automated Recording/Frame Seq/testcamera2.tif
- Supplementary Software/Automated Recording/Open-Close/ExCloseGlobalCam.vi
- Supplementary Software/Automated Recording/Open-Close/CamHandle.vi
- Supplementary Software/Automated Recording/Open-Close/ExOpenGlobalCam.vi
- Supplementary Software/Automated Recording/Open-Close/nframetest.spe
- Supplementary Software/Automated Recording/Tracking/Automated/Trial1.vi
- Supplementary Software/Automated Recording/Tracking/Tracking_for_Agar_Plate_Worms.vi
- Supplementary Software/Automated Recording/Tracking/Tracking_for_Liq_Cul_Worms.vi
- Supplementary Software/Automated Recording/Tracking/Robust Neuron Tracking - Amrita.vi
- Supplementary Software/Automated Recording/Tracking/Automated/g
- Supplementary Software/Automated Recording/Tracking/Robust Neuron Tracking.vi
- Supplementary Software/Automated Recording/Tracking/Automated/Find_Background.vi
- Supplementary Software/Automated Recording/Tracking/Tracking for dimmer neruons.vi
- Supplementary Software/Automated Recording/Tracking/Using Matlab/corrMatching.m
- Supplementary Software/Automated Recording/Tracking/Using Matlab/Instruction File.docx
- Supplementary Software/Automated Recording/Tracking/Using Matlab/track.m
- Supplementary Software/Automated Recording/Training Memory/Training Protocol.vi
- Supplementary Software/Drug Platform/LABVIEW files/Asp_Chk_no_pump.vi
- Supplementary Software/Drug Platform/LABVIEW files/ASCII_CONV.vi
- Supplementary Software/Drug Platform/LABVIEW files/cmd(SubVI).vi
- Supplementary Software/Drug Platform/LABVIEW files/cmd_sub.vi
- Supplementary Software/Drug Platform/LABVIEW files/commu_sub.vi
- Supplementary Software/Drug Platform/LABVIEW files/Robotic Arm Pressure Chk.vi
- Supplementary Software/Drug Platform/LABVIEW files/comm(SubVI).vi
- Supplementary Software/Drug Platform/LABVIEW files/Manual Control Robotic Arm.vi
- Supplementary Software/Drug Platform/LABVIEW files/Robotic arm(asp-disp).vi
- Supplementary Software/Drug Platform/LABVIEW files/Robotic arm(no-pump).vi
- Supplementary Software/Drug Platform/LABVIEW files/Syringe Pump.vi
- Supplementary Software/Drug Platform/LABVIEW files/Robotic arm.vi
