# Supplementary material for: An automated compound screening for anti-aging effects on the function of C. elegans sensory neurons
Source: Sci Rep. 2017 Aug 24;7:9403. doi: 10.1038/s41598-017-09651-x (PMC5570957; doi:10.1038/s41598-017-09651-x)
Supplement: Supplementary file 2 — Supplementary Software 1 [file 41598_2017_9651_MOESM2_ESM.zip › Supplementary Software/Automated Recording/Hardware Interface Info For Automated Recording.xlsx]

## Sheet: Sheet1
Nos.	Hardware	Controller
1	Robotic arm control	COM port 1
2	Valve that controls stirring the solution in the well-plate	DAQ Channel 0
3	Valve that controls the application of suction to the solution in the well-plate	DAQ Channel 3
4	Motorized valve for loading worms into the vial	DAQ Channel 1
5	Valve that applies pressure for loading worms into the chip	DAQ Channel 5
6	Valve that controls worm loading	DAQ Channel 2
7	Valve that controls the stimulus flow	DAQ Channel 7
8	Valve that controls the Side-Channel (Currently not in use because of shortage of valves)	DAQ Channel
9	Lambda 10-B / SMART Shutter Controller (this controls the white light shutter and the filter wheel)	COM port 5
