# Supplementary material for: An automated compound screening for anti-aging effects on the function of C. elegans sensory neurons
Source: Sci Rep. 2017 Aug 24;7:9403. doi: 10.1038/s41598-017-09651-x (PMC5570957; doi:10.1038/s41598-017-09651-x)
Supplement: Supplementary file 2 — Supplementary Software 1 [file 41598_2017_9651_MOESM2_ESM.zip › Supplementary Software/Automated Recording/Tracking/Using Matlab/corrMatching.m]

function [corrScore, boundingBox] = corrMatching(frameImg, templateImg, threshC)
% Courtesy 
% -------------------------------------------------------------------------
% By Yue Wu (Rex)
% Department of Electrical and Computer Engineering
% Tufts University
% Medford, MA
% 08/30/2010
% -------------------------------------------------------------------------
% Modified a bit by Trushal
%% 1. initialization
frameGray = double(frameImg);
templateGray = double(templateImg);
[templateHeight,templateWidth] = size(templateGray);

%% 2. correlation calculation
frameMean = conv2(frameGray,ones(size(templateGray))./numel(templateGray),'same');
templateMean = mean(templateGray(:));
corrPartI = conv2(frameGray,fliplr(flipud(templateGray-templateMean)),'same')./numel(templateGray);
corrPartII = frameMean.*sum(templateGray(:)-templateMean);
stdFrame = sqrt(conv2(frameGray.^2,ones(size(templateGray))./numel(templateGray),'same')-frameMean.^2);
stdTemplate = std(templateGray(:));
corrScore = (corrPartI-corrPartII)./(stdFrame.*stdTemplate);

%% 3. finding most likely region
[maxVal,maxIdx] = max(corrScore(:));
[maxR, maxC] = ind2sub([size(corrScore,1),size(corrScore,2)],maxIdx);

if ~exist('threshC','var')
    threshC = .75;
end
if maxVal>=threshC
    boundingBox(1,:) = [max(1,maxC-round(templateWidth/2)), max(1,maxR-round(templateHeight/2)), templateWidth, templateHeight];
else
    boundingBox(1,:) = [0];
end
