# Supplementary material for: An automated compound screening for anti-aging effects on the function of C. elegans sensory neurons
Source: Sci Rep. 2017 Aug 24;7:9403. doi: 10.1038/s41598-017-09651-x (PMC5570957; doi:10.1038/s41598-017-09651-x)
Supplement: Supplementary file 2 — Supplementary Software 1 [file 41598_2017_9651_MOESM2_ESM.zip › Supplementary Software/Automated Recording/Tracking/Using Matlab/track.m]

function val = track(filename,CorrThld)
im = [];
imcrp = [];
crprect = [];
imtemplate = [];
temprect = [];
imback = [];
bckrect = [];
CFPctr = [];
YFPctr = [];
imarray = [];

fileinfo = imfinfo(filename);
frames = size(fileinfo);
frames = frames(1);

% Initialize the image array
%for k = 1:frames
%    imarray(:,:,k) = uint16(imread(filename,k));
%end

%im = imarray(:,:,1);
im = imread(filename,1);
im = uint16(im);

figure(1)
colormap(gray)
h = imagesc(im);
title('choose the centre of the neuron in the CFP channel');
CFPctr = ginput(1); 
title('choose the centre of the neuron in the YFP channel');
YFPctr = ginput(1);
title('choose the search area');
[imcrp crprect] = imcrop(h);
title('choose the template');
[imtemplate temprect] = imcrop(h);
title('choose the backgrd');
[imback bckrect] = imcrop(h);

figure(1)
colormap(gray)
subplot(1,2,1)
imagesc(imcrp);

% Calculate the image shift due to any misalignment
ImShift = CFPctr - YFPctr;
% Slider
h = uicontrol('Style', 'slider','Min',1,'Max',65535,'Value',41,'Sliderstep', [0.001 0.01],'Position', [400 20 120 20],'Callback', {@thresh,filename,CorrThld,frames,imcrp,crprect,temprect,bckrect,imtemplate,ImShift});
end

function thresh(hObj,event,filename,CorrThld,frames,image,crprect,temprect,bckrect,imtemplate,ImShift) % when user moves the slider control 
    R = [];
    C = [];
    imagethrs = [];
    imagethrs = image;
    val = get(hObj,'Value');
    [R C] = ind2sub([size(image,1),size(image,2)],find(image>val)); 
    if (size(R,1) ~= 0)
        for count = 1:size(R,1)    
            imagethrs(R(count), C(count)) = max(image(:));
        end
    else
        imagethrs = [];
    end
    figure(1)
    subplot(1,2,1)
    colormap(gray)
    imagesc(imagethrs);
    h1 = uicontrol('Style','pushbutton','Callback',{@th,val,filename,CorrThld,frames,crprect,temprect,bckrect,imtemplate,ImShift});
end

function value = th(gObj, event, thld, filename, CorrThld, frames, crprect, temprect, bckrect,imtemplate,ImShift) % when user moves the slider control 

YFPdata = [];
CFPdata = [];
Fretratio = [];
searchctr =  round([(crprect(2)+(crprect(4)/2)) (crprect(1)+(crprect(3)/2))]);
searchwidth = crprect(3); searchheight = crprect(4);
templateCtr = round([(temprect(2)+(temprect(4)/2)) (temprect(1)+(temprect(3)/2))]);
tempwidth = temprect(3); tempheight = temprect(4);
bckCtr = round([(bckrect(2)+(bckrect(4)/2)) (bckrect(1)+(bckrect(3)/2))]);
    
       for frameCount = 1:frames

           define = 1;
           tempredef = 0;
           while(define == 1);
             
             % Updating the frame 
             im = imread(filename,frameCount);
             im = uint16(im);
             %im = imarray(:,:,count);
             
             % Initializing the search and the template frames
             imsearch = []; % This is for the search area in the frame
                      
             % Defining the search and the template frames
             imsearch = im(round([crprect(2):(crprect(2)+crprect(4))]),round([crprect(1):(crprect(1)+crprect(3))]));
             
             if tempredef == 1
                figure(3)
                colormap(gray)
                h = imagesc(im);
                title('choose the template again');
                [imtemplate temprect] = imcrop(h);
                templateCtr = round([(temprect(2)+(temprect(4)/2)) (temprect(1)+(temprect(3)/2))]);
                tempwidth = temprect(3); tempheight = temprect(4);
                close(figure(2));
             end
             
             % Searching the template within the defined search region
             % using the function corrMatching
             [corrScore, boundingBox] = corrMatching(imsearch, imtemplate, CorrThld);
                         
             if boundingBox(1) ~= 0
                define = 0;
                tempredef = 0;
             else
                define = 1;
                tempredef = 1;
             end
             
           end
           
             YFPbox = [];
             YFPbox = round(boundingBox);          
             % Detected neuron from the defined search area 
             imYFP = []; % initializing the region for neuron detection
             imYFP = imsearch(round(YFPbox(2):(YFPbox(2)+tempheight)),round(YFPbox(1):(YFPbox(1)+tempwidth)));
             
             % Centre of the detected neuron
             detCtr = [];
             detCtr = round([((YFPbox(2)+(YFPbox(4)/2))+crprect(2)) ((YFPbox(1)+(YFPbox(3)/2))+crprect(1))]);
             % Calculating the displacement of the neuron centre
             ctrDisp = [];
             ctrDisp =  (detCtr - templateCtr);
             % Updating the neuron centre information
             templateCtr = detCtr;
             % Cropping the YFP and CFP channel neurons
             temprect = [];
             temprect = round([(YFPbox(1)+crprect(1)) (YFPbox(2)+crprect(2)) tempwidth tempheight]);
             detNeuronYFP = im(round(temprect(2):(temprect(2)+temprect(4))),round(temprect(1):(temprect(1)+temprect(3))));
             temprectCFP = round([temprect(1)+ImShift(1) temprect(2)+ImShift(2) tempwidth tempheight]);
             detNeuronCFP = im(round(temprectCFP(2):(temprectCFP(2)+temprectCFP(4))),round(temprectCFP(1):(temprectCFP(1)+temprectCFP(3))));
             
             % Updating the image background intensity information
             bckCtr = (bckCtr + ctrDisp);
             % Defining the new background region based on the updated
             % information in the YFP channel
             bckBoxYFP = [];
             bckBoxYFP = round([(bckCtr(2)-bckrect(3)/2) (bckCtr(1)-bckrect(4)/2) bckrect(3) bckrect(4)]);
             imBckYFP = im(bckBoxYFP(2):(bckBoxYFP(2)+bckBoxYFP(4)),bckBoxYFP(1):(bckBoxYFP(1)+bckBoxYFP(3)));
             
             % Defining the new background region based on the updated
             % information in the CFP channel
             bckCtrCFP = [(bckCtr(1)+ImShift(2)) (bckCtr(2)+ImShift(1))];
             bckBoxCFP = [];
             bckBoxCFP = round([(bckCtrCFP(2)-bckrect(3)/2) (bckCtrCFP(1)-bckrect(4)/2) bckrect(3) bckrect(4)]);
             imBckCFP = im(bckBoxCFP(2):(bckBoxCFP(2)+bckBoxCFP(4)),bckBoxCFP(1):(bckBoxCFP(1)+bckBoxCFP(3)));
             
             % Updating the search rectangle
             searchctr = (searchctr + ctrDisp);
             crprect = round([(searchctr(2)-searchwidth/2) (searchctr(1)-searchheight/2) searchwidth searchheight]);
                          
             % Displaying the image along with the template, background and the search area
             % being tracked
             % Display these regions on the original image
             close(figure(1))
             figure(2)
             subplot(1,3,1)
             colormap(gray)
             imagesc(im); %Display the current frame
             lab = 'GrayScale Image - ';
             nos = num2str(frameCount);
             title1 = strcat(lab,nos);
             title(title1)
             hold on
             rectangle('Position',round(temprect),'EdgeColor','g')
             hold on
             rectangle('Position',round(crprect),'EdgeColor','g')
             hold on
             rectangle('Position',round(bckBoxYFP),'EdgeColor','w')
             hold on
             rectangle('Position',round(bckBoxCFP),'EdgeColor','w')
             hold on
             rectangle('Position',round(temprectCFP),'EdgeColor','b')
             hold off
             
             % Display these regions on the thresholded image
             figure(2)
             subplot(1,3,2)
             colormap(gray)
             imagesc(im>thld); %Display the current frame
             lab = 'Thresholded Image - ';
             nos = num2str(frameCount);
             title1 = strcat(lab,nos);
             title(title1)
             hold on
             rectangle('Position',round(temprect),'EdgeColor','g')
             hold on
             rectangle('Position',round(crprect),'EdgeColor','g')
             hold on
             rectangle('Position',round(bckBoxYFP),'EdgeColor','w')
             hold on
             rectangle('Position',round(bckBoxCFP),'EdgeColor','w')
             hold on
             rectangle('Position',round(temprectCFP),'EdgeColor','b')
             hold off
                                       
             
             % Initializing YFP and CFP data values
             YFPmean = [];
             YFPBckmean = [];
             CFPmean = [];
             CFPBckmean = [];
                          
             % Finding the values in the YFP channel that are greater than
             % the defined threshold
             [R C] = ind2sub([size(detNeuronYFP,1),size(detNeuronYFP,2)],find(detNeuronYFP>thld));
             if (size(R,1) ~= 0)
                for count = 1:size(R,1)    
                    YFPmean = [YFPmean detNeuronYFP(R(count),C(count))];
                    
                    % Get the corresponding CFP coordinates and the CFP
                    % channel mean values
                    CFPmean = [CFPmean detNeuronCFP(R(count),C(count))];
                end
                
               % For YFP Channel
                YFPmean = mean(YFPmean);
                YFPBckmean = mean(imBckYFP(:));
                YFPdata = [YFPdata (YFPmean - YFPBckmean)]; 
                
                % For CFP Channel
                CFPmean = mean(CFPmean);
                CFPBckmean = mean(imBckCFP(:));
                CFPdata = [CFPdata (CFPmean - CFPBckmean)];
    
                Fretratio = [Fretratio (YFPmean-YFPBckmean)/(CFPmean-CFPBckmean)];
             
             else
                 
                YFPmean = 0;
                YFPBckmean = 0;
                YFPdata = [YFPdata 0];
                CFPmean = 0;
                CFPBckmean = 0;
                CFPdata = [CFPdata 0];
                Fretratio = [FRETratio 0];
             end
             
       % Plotting the FRET ratio
       figure(2)
       subplot(1,3,3)
       plot((([1:frameCount]).*0.08),Fretratio)
       xlim([1 (frames*0.08)]); % the xaxis displays the time in seconds and also assumes an exposore of 80ms
       title('FRET ratio');
       xlabel('Time(sec)');
       ylabel('FRET ratio');
       
       end
       
% Write data to an excel file
CompiledData = [];
CompiledData = [CFPdata ; YFPdata; Fretratio];
xlswrite('C:\Users\tchokshi\Desktop\TVC\Drug Platform\Store\data.xlsx',CompiledData);

end
